# Supplementary material for: Walkability and urban built environments—a systematic review of health impact assessments (HIA)
Source: BMC Public Health. 2023 Mar 17;23:518. doi: 10.1186/s12889-023-15394-4 (PMC10024446; doi:10.1186/s12889-023-15394-4)
Supplement: Supplementary file 2 — Additional file 2: Data extraction sheet. [file 12889_2023_15394_MOESM2_ESM.xlsx]

## Sheet: Data Extraction
Data Extraction Sheet
This table includes the complete data extraction sheet for the systematic review: Walkability and Urban Built Environments – A Systematic Review of Health Impact Assessments (HIA)
Working Reference Number	Author/ year	reasons for exclusion/ extra notes	Definition of HIA (available?)	Method of HIA	Operationalization of Walkability	Influence on NCDs/Diseases associated with Walkability	Aim of Project	Target Group of Project and additional Target Groups of HIA (if different)	Setting	Examined Variable (dependent /independent)	Measuring Instruments (related to reported findings)	Statistical/Analytical Method	Results	Conductive Conditions / Ressources	Barriers / Challenges	Recommendations for practice	Von wem geht die HIA aus? (Who is the HIA from?)	Wer setzt die HIA um? (Who implements the HIA?)	Welche Akteure sind involviert? (Which actors are involved?)	Wird die HIA in bestehende Planungsinstrumente integriert? (Will the HIA be integrated into existing planning instruments?)	extra notes	Funding
2	Thornton et al. (2013) Baltimore	need to be reviewd again	HIA is a process for systematically examining health impacts of a proposed non-health policy, program, or project to inform decision makers and improve their ability to ensure that the policy, program, or project promotes public health.	The typical five phases of HIA: Screening, scoping, assessment, dissemination, and monitoring	“walkable neighborhoods with better access to daily services” (94) i.e. density	1. Cardiovascular disease contributed 23% toward excess deaths in Baltimore compared with Maryland. 2. 20 % of high-school students and one-third of adult population were obese.	The health impact assessment (HIA) of a rezoning effort in Baltimore (TransForm Baltimore) by highlighting its' effects on multiple health outcomes, including physical activity, violent crime, and obesity.	Residents of Baltimore, Maryland	Urban (Baltimore, Maryland) USA			Scoping phase: 1. Qualityative analysis: 1.a. Key information interviews with stake-holders 1.b. Public meeting observations Assessment phase: 1. Literature review 2. Zoning code analysis 3. Quantitative impact assessment	1. Health was not an active goal for TransForm Baltimore for many city offcials and expert consultants 2. Mixed-use developments are associated with increasing physical activity, decreasing obesity and obesity-related illness especially for socioeconomically advantaged populations 3. Increased mixed-use developments can be associated with increased crime 4. Higher density of alcohol sales outlets…	National conversation about social determinants of health (SDH).	1. Most of the TransForm Baltimore HIA recommendations are limited in their potential to achieve health promotion goals because they focus primarily on new rather than existing alcohol outlets. 2. Quantitative impact assessment was also limited because of its potential to result in overestimates of new exposure to alcohol outlets. 3. There is a long time between changing a zoning code and changin…	1. There is a need for effective and proactive enforcement system of new zoning regulations. 2. There is a critical need for long-term evaluation of the final ratified code to prospectively assess how changes to Baltimore’s zoning code regulations ultimately impact neighborhoods and population health.						Robert wood Johnson foundation 2. National Institute of Drug abuse
3	Veerman et al. (2016) Australia			Quantitative HIA	Relationship between sidewalk length and walking behaviour	Physical activity-related diseases including: 1. Ischaemic heart disease 2. Stroke 3. Type 2 diabetes 4. Colon cancer 5. Breast cancer in women	Analysing the cost-effectiveness of extendng the length of sidewalks in a neighbourhood to increase levels of walking and improve health.	Residents of Perth, Western Australia (1813=N) Charcteristics of sample population: 1. 59 % women 2. 81 % married or in defacto relationships 3. 67 % have children living at home 4. 22 % university educated 5. 53 % overweight or obese	Urban Perth, Australia	Independent: 1. socio-demographic characteristics (ie, age, gender, education) 2. Attitudes towards walking 3. Variables related to residential self-selection (ie, access to services, recreation and schools, pedestrian and cycling friendly streets and housing variety) 4. length of sidewalks 5. Objectively determined measures of neighbourhood walkability (ie, land use mix, residential density and …	1. Neighbourhood Physical Activity Questionnaire (provides reliable estimates of the proportion of people who walk and the average minutes spent walking in a week 2. Geographical Information Systems (GIS) and satellite imagery	1. Heckman two-staged regression model 2. Multivariate Probit regression 3. Sample selection-bias corrected ordinary least squares regression 4. The mathematical model developed for the Assessing Cost-effectiveness in Prevention (ACE-Prevention) project 5. ICER: incremental cost-effectiveness ratio	1. Investing in the length of sidewalks is unlikely to be a cost-effective method of improving health at the existing levels of residental density in Perth. 2. 10 km of sidewalk in an average neighbourhood with 19000 adult residents was estimated to cost A$4.2 million over 30 years and gain 24 HALYs over the lifetime of an average neighbourhood adult resident population. 3. The incremental cost-e…	1. Data from the RESIDE study in Perth, Australia 2. Global Burden of Disease 2010	1. The estimates of walking were self-reported and therefore prone to recall and memory errors. 2. It only focused on the walks within the neighbourhood (not all walking trips are really within neighbourhood) 3. Vigorous-intensity physical activities such as jogging and running were not taken into account 4. Findings are not valid for all populations, because of the sample of mostly younger and m…	1. Infrastructure improvements likely to improve health will require a comprehensive long-term strategy involving integrated planning of infrastructure, housing, transport, land use and urban design 2. Planning regulations relating to shared occupancy, infill development and housing renewal should aim to increase higher density housing supply, resulting in greater use of existing infrastructure s…						No specific funding
4	Mansfield and Gibson (2016) USA			A quanttitative HIA	Active transportation (walking, biking) in minutes per day	Physical inactivity and associated premature death	Developing statistical models to estimate health impacts of alternative city planning scenarios (with and without infrastructure) to support active transportation (walking and cycling), and reduction of premature death without any referral to a specific disease. Application of mathematical models in hypothetical HIAs.	Adult residence (N= 228993) 1. Working adults aged 18 and over (N= 109250) 2. Non-working adults aged 18 and over (N= 119743)	City Neighbourhoods in metropolitan areas, USA	Indipendent: 1. sociodemographic (age, sex, race/ethnicity, education) 2. work status (working, non-working) 3. season (spring, summer, fall, winter) 4. travel day of week (weekday, weekend) 5. population density (per 1000) 6. percentage rental units 7. presence of heavy rail in metropolitan Dependent 1.walk and bike trip counts 2. work and trip mode (private vehicle, public transit, walk, and bi…	1. NHTS (National Household Travel Survey-2009) 1.a. initial telephone interview 1.b. travel diary for an assigned day, and a follow-up phone interview 2. Raleigh–Durham–Chapel Hill, household travel survey (metropolitan area- 2006) 2.a. Survey 2.b. travel diary for 1 week day	a set of regression models: 1. daily walk and bike trip count models 2. trip purpose probability models 3. trip duration models	1. Increased in the Number of Walking and Biking Trips 1.b. Increased population density and percentage of rental units increased bike trips 3. Overall increase in Duration of Walking and Biking Trips 4. Built environment variables have small but significant effects on daily walking time but no significant effects on daily biking time. 5. Case study of Raleigh–Durham–Chapel Hill 5.a.The statistic…	1. Data from 2009 US National Household Travel Survey (NHTS) 2. Data from American Community Survey (ACS) 3. 2006 household travel survey conducted in the Raleigh–Durham–Chapel Hill metropolitan area 4. Two different meta analysis (Refrence 27 and 10)	1. analysis presented in this article considers only physical activity from transportation in estimating preventable mortality while there are unobserved level of non-transportation physical activity in the population. 2. the data from 2009 NHTS offers only a snapshot of walking and biking behaviors across the US at a single point in time. Therefore, a longitudinal view is needed. 3. In the ACS d…	There is a need for development of statistical models for population-level estimatimation of physical activity from walking and biking as well as models to characterize exposure to other transportation health risks, such as air pollution. While compact urban environments support increased walking and biking for transportation, residents of densely populated neighborhoods may be exposed to more ai…						Funded by NIH and Unversity of North Carolina Graduate School
5	Tully et al. (2013) Ireland			Quantitative HIA & Qualitative HIA	A “walkability index” based on land use characteristics and street connectivity will be created using GIS, to explore the relationship between high and low “walkable” environments and physical activity.		Connswater Community Greenway: major inner city urban regeneration project: The project involves: 1. A major urban regeneration project called The Connswater Community Greenway in Belfast including 1.a. Development of a 9 km linear park, and new cycle paths and walkways. 2.a. improvment of the aesthetics of shared public spaces (i.e. planting trees/shrubs, erection of public art) 3.a. Remediation…	Residence of identified wards in the political constituency of the Greenway in Belfast, Northern Ireland In details: 1. Survey participants: 1.a. Individuals aged 16 or older who reside in electoral wards within one mile of the CCG project area (N= 950) 2.a. Individuals aged 16 or older who reside within more than one mile away from the project area (N= 289) 2. Control group (N=4000): randomly se…	Belfast, , Northern Ireland	Independent: 1. weather patterns 2. socio-demographic variables (i.e age, gender, marital status, housing tenure, household income, employment status). 3. Access to bicycle and number of vehicles in household 4. Area (distance from project area) 5. walkability of the neighbourhoods 5. strength and extent of network ties between the statutory and voluntary CCG stakeholders (i.e. network density, d…	1. A quasi-experimental before-and-after survey (repeated cross-sectional design) 2. Geographic Information Systems (GIS) 3. Semi-structured before- and-after interviews 4. Global Physical Activity Questionnaire (GPAQ) 5. Short-Form 8 Health Survey (SF-8) 6. EQ-5D-3L instrument 7. Warwick-Edinburgh Mental Well being Scale 8. Evaluation of VERB campaign 9. Accelerometer ( Actigraph GT3X) 10. Inter…	The study is designed based on the following models and frameworks: Socioecological model RE-AIM Framework PREVENT model 1. Cross-tabulation 2. χ2 test 3.Multinomial logistic regression 6. Incremental Cost-effectiveness Ratios (ICERs) 4. Text-based content analysis 5.Thematic analysis	this article is a protocol, therefore there are no outcomes	1. sufficient financial ressources for the project 2. Information and data from: 2.a. Royal Mail’s Postal Address File (PAF) 2.b. Weather station data via the UK MET office 2.c. Northern Ireland-wide surveys of physical activity (N=4000) 2.d. Belfast Health and Social Care Trust 2.e. East Belfast Community Development Agency 2.f. department for Regional Development (DRD) 2.g. Police Service of No…	1. Aligning research timetables with CCG time lines 2. rapid baseline assessment prior to implementation of the intervention 5. Meta-evaluations of complex intervention (i.e. CCG) need to be scientifically robust yet flexible to cope with unpredictable and a changing environment.						https://www.tandfonline.com/doi/full/10.1080/23748834.2020.1766783 https://www.connswatergreenway.co.uk/reports-and-research/parc-study https://www.connswatergreenway.co.uk/reports-and-research/parc-study/contact-parc	funded by National Prevention Research Initiative
6	Zapata-Diomedi et al. (2019) Australia		Studies attempt to predict future health consequences of urban form by quantifing the net health benefits of changes in physical activity attributable to exposure to features of urban form.	Quantitative HIA	Walkability planning support System (PSS) based on the Five Ds	1. breast cancer 2. colon cancer 3. diabetes 4. ischemic stroke and ischemic heart disease.	Aim of ptoject: Plan Melbourne aims to influence housing supply within the existing urban area by industrial land redevelopment and new suburbs on the city’s fringe. Plan Melborn addresses: 1. transport congestion 2. employment 3. public transport 4. services accessibility 5. housing affordability 6. environmental sustainability	1. Adult residents (+18) of Melborne	Melbourn, Australia	Independent: 1.. urban form features: a.density b. design (Intersections per sq. km) c. diversity (Land use mix) d. destination accessibility e. distance to transit Intermediate: 1. transport walking (min/week) Dependent: 1. Health benefits a. health-adjusted life years (HALYs), b. avoided new cases of chronic disease and mortality (incidence) 2. economic benefits a. healthcare cost savings b. he…	1. Survey 2. Objective measurment of urban forms 3. Walkability PSS	1. Multi-level multivariate logistic regression analysis 2. Monte Carlo simulation 3. Proportional multi-cohort multi-state life table model (PMSLT)	1. Altona North Developed vs Truganina: a. greater housing density (9 vs 3.5 dwellings per hectare) b. greater diversity of land uses (0.74 vs 0.53) c. destination accessibility train station, bus stop and supermarket, and 11 local living destination score, while, Truganina only had access to bus stops, and 8 local living destinations score d. higher Design number of intersections (54 vs 33 /sq.k…	1. Victorian Integrated Survey of Transport and Activity 2009–10 2. GBD 2013 study	1. PSS model relies on self-reported data, therefore, there is the probibilaty of recall bias and under/over reporting 2. Study did not control for self-selection – people selecting to live in neighbourhoods that facilitate walking. This may have led to overestimating the association between the urban form features and transport walking, 3.Only five physical inactivity related diseases were inclu…	1. The economic and health-related value of locating people in higher density brownfield developments can and should be estimated when legislating, guiding and designing urban forms to create healthy, liveable cities. 2. Tools such as those in this study, could enhance urban and transport planning, and assess health impacts of city planning decisions.						Different source of Funding from different programs and organizations
7	Zapata-Diomedi et al. (2016) Australia			Quantitative HIA	walkability index based on built environment characteristics, e.g. residential density, street connectivity and land use mix, retail floor area.	1. ischaemic heart disease, and stroke 2. type 2 diabetes 3. breast cancer 4. colon cancer	Deriving scenarios from the literature for the association between built environment attributes and physical activity, then useing a mathematical model to translate improvements in physical activity to health-adjusted life years (HALYs) and healthcare costs.	Adult population (18 years +)	Brisbane, Perth and Adelaide / Australia	Independent: 1. Buitl environment variables: 1.a. Density 1.b. Diversity of land use 1.c. Availability of destinations 1.d. Distance to transit icluding availability of bus stops, access to a rail station 1.e. Design including connectivity (the number of intersections within an area), availability of sidewalks or bikeways, and number of street lights 1.f. Neighbourhood walkability 1.g. Measures o…	Litrature review (Cross sectional studies)	1. Relative Risks (RR) 2. Mathematical modeling 3. Monte Carlo simulation	1. Density had no statistically significant estimation with gained HALYs 2. No significant result on the impact of diversity on physical activity/HALYs 3. Design has increasing impact on HALYs via connectivity (intersec-tions within area), availability of side-walks within neigh-bourhood, street lights 4. Providing additional recreational destina-tion increases HALYs 5. Availability of bus stops …	1. systematic analysis for the Global Burden of Disease Study 2015 2. Australian Institute of Health and Welfare	1. large variability in the results due to different reporting methods in the source literature, and in precision in the measurement of exposure which leads to ‘regression dilution bias’ 2. uncertainty in the health care costs estimates 3. The hypothesis of this research is the built environment influencing physical activity, while, it could be due to physically active people choosing to live in …	1. The results of this study can be incorporated into health impact assessments and cost-benefit analyses conducted to inform infrastructural developments. 2. The use of more uniform measurement methods in studies for both exposure (instruments used and domains mea sured) and physical activity would facilitate pooling and comparability of results.					the greatest majority of scenarios are based on cross-sectional studies, which does not allow for a direct causal interpretation this limitation can be used for all the studies	Australian Prevention Partnership Centre through NHRMC partnership centre grant scheme
8	Buregeya et al. (2020) Canada		HIA is defined as “a combination of procedures, methods and tools by which a policy, programme or project may be judged as to its potential effects on the health of a population, and the distribution of those effects within the population” (European Centre for Health Policy, 1999).	Qualitative HIA	It involves investigating the determinants of health that are related to social, built and natural environments or personal overall conditions such as lifestyle choices, income and employment, etc. (McCallum, Ollson, & Stefanovic, 2016).	1. type 2 diabetes 2. cardiovascular disease 3. obesity 4. mental illness	analyze a HIA tools impacts on the revitalization of road infrastructure, parks and green spaces, and residential housing	Participants who took part in the HIA process included two employees at city hall, as well as two city councillors and one health promoter.	Quebec, Canada	1. the implementation cost of HIA recommendations 2. the senior-friendly municipality approach at local level 3. the active mobility plan of Vélo Quebec for the City of Sorel- Tracy 4. the influence of political engagement and a case manager at municipal level 5. the impact of major projects in the area	1. in-depth semi-structured interviews with key stakeholders 2. documents, images, and observations related to HIA 3. Scooping review	1. Mayne’s six core steps to contribution analysis (CA) 2. relevant explanation finder (REF) 3. thematic analysis 4. scoping review 5. Levac, Colquhoun, and O’Brien (2010) data mining strategy and analysis	Findings showed that HIA acted in synergy with other policies or plans at the local level to foster actions favorable to health. For instance, the city’s active travel plan supported the HIA recommendations for additional cycling infrastructure. Furthermore, technical employees and elected local officials who advanced the in clusion of these recommendations in general gained a certain under stand…	1. Initial HIA of the revitalization project 2. Canadian censuses (2001, 2006, and 2011) 3.Statistics Canada’s 2013 national household survey	The challenges of study were somewhat general and similar to other study with the same design							No clear explanation
9	Mueller et al. (2018) Spain, UK, Belgium, Austria, Germany, Switzerland, Italy			Quantitative HIA	Cycling network length	1. all-cause mortality affected by PA 2. air pollution exposure 3. fatal traffic incidents	Estimate the impact of cycling network expansions in seven european cities	population from different cities and countries	,	Independent: 1. cycling network length and all-streets Dependent: 1. cycling mode share 2. PA (Cycling/ walking 3. PM2.5 4. traffic fatalities 5. cos/benefit	Note: Ala of data were second-hand data extracted from different sources.	1. non-linear least scare regression 2. quantitative HIA for the seven cities of different scenarios 3. cost–benefit analysis	1. a cycling network of 315 km/100,000 persons lead to cycling mode share of 24.7% 2. A cycling mode share of 24.7% could prevent 10,000 premature deaths 3. benefits of increases in PA outweighed detriments of air pollution and traff incidents. 4. air pollution exposure have higher risk than fatal traffic incident 5. Senario1 (10% expansion of cycling network) had the largest cost–benefit ratios …	1. European Platform on Mobility Management (EPOMM) Modal Split Tool (TEMS) 2. Global Administrative Areas (GADM) 3. Open Street Map(OSM) 4. PASTA project	1.Probable overestimation of air pollution risks due to lack of consideration of reduction of motor transport 2. Societal benefits of reduced air and noise pollution, reduced green house gas emissions, and improved mental health were not considered. 3. lack of longitudinal data on cycling network length and mode share 4. cities that invest in cycling infrastructure might already be congenial plac…	cycling networks should be high up on the agendas of city governments, especially in cities with a low cycling mode share (i.e. Rome, Barcelona, London, Zurich and Vienna). Already a 10% increase in cycling network length, which perceived as an achievable policy, was estimated to provide considerable health and economic benefits.						European Physical Activity through Sustainable Transportation Approaches (PASTA) project under the European Union Seventh Framework Programme
10	Ross et al. (2012) USA (Atlanta)		“a combination of procedures, methods and tools that systematically judges the potential—and sometimes unintended— effects of a policy, plan, program, or project on the health of a population and the distribution of those effects within the population. HIA identifıes appropriate actions to manage those effects.”	Quantitative	Active transportation function of distance, availability of desirable destinations, attractiveness, perception of safety, local demographics, and alternative places for walking		Aim of HIA: To make health a decision criterion for the Atlanta BeltLine project Aim of project: The BeltLine project will transform a 22-mile loop of an abandoned railroad and surrounding property to 2100 acres of parks; 33 miles trails; 22 miles of transit, 6500 acres of redevelopment, 30,000 new jobs, plus sidewalk, streetscape, road, and intersection improvements.	Adult residents	Atlanta BeltLine	independent: social equity, physical activity, safety, social capital, environmental quality dependent: premature deaths	1. Literature review 2. Behavioral Risk Factor Surveillance System (BRFSS)	Web-based Injury Statistics Query and Reporting System (WISQARS) Online Ana- lytical Statistical Information System (OASIS)	1. giving priority to the construction of trails and greenspace rather than residential and retail construction 2. making health an explicit goal in project 3. adding a public health professional to decision-making boards 4. increasing the connectivity between the BeltLine and civic spaces 5. ensuring affordable housing									grant from the Robert Wood Johnson Foundation to the Georgia Institute of Technology Center for Quality Growth and Regional Development
11	Buekers et al. (2015) Belgium (Flanders)				bicycle highways		Aim of project: new bicycle highways Antwerp–Mechelen and Leuven–Brussels, which were built near important traffic axes to provide the densely populated region with an alternative to car use. Aim of HIA: Applying HIA model to quantify the impact of a shift from car use towards active mobility in terms of DALYs and external costs as the reuslt of new bicycle highways	Long distance cyclysists	Flanders, Belgium	Independent: 1. PA Dependent: 1. DALYs 2. Costs 3. Air pollution 4. crash risks		1. HICP (Harmonised Indices of Consumer Prices) 2. CWICalc (Cycling and Walking Impact Calculator) 3. VOLY (Value of a Life Year Lost) 4. benefit/cost ratio	1. increased PA outweighed air polution and traffic incidents. 2. The benefit:cost ratio was mainly positive									authors received funding from the European Union’s Seventh Framework Programme under EC-GA no.602624.
12	Stevenson et al. (2016) Australia, Brasil, USA, India, UK, China			Quantitative	Density, Distance Diversity (Land-use mix) Land Use Transport	1. diabetes 2. cardiovascular disease 3.respiratory disease 4. Road truma	Aim: estimation of the population health effects arising from alternative land-use and transport policy initiatives (modelling compact city scenarios) in six cities using a health impact assessment framework	General population	Melbourne, London, Boston, Copenhagen, Sao Paulo, Delhi	Independent> 1. urban design (density, distance, and diversity) 2. transport mode choice Dependent: 1. disability-adjusted life-years (DALYs) 2. Level of physical activity (measured by metabolic equivalents [METs] 3. distance travelled per mode and per day 4. road fatalities and injuries by mode per year	Litreture review	1. meta analysis 2. Monte Carlo simulation	1. modelled compact city scenario resulted in health gains for all cities (for diabetes, cardiovascular disease, and respiratory disease) with overall health gains of 420–826 disability-adjusted life-years (DALYs) per 100 000 population due to modal shift towards walking and cycling. 2. For moderate to highly motorised cities, such as Melbourne, London, and Boston, the compact city scenario predi…	1. Travel surveys 2. Global Burden of Disease Study 2013 3. city-specific particulate emissions data		government policies need to actively pursue land-use elements, particularly a focus towards compact cities, that support a modal shift away from private motor vehicles towards walking, cycling, and low-emission public transport. At the same time, these policies need to ensure the provision of safe walking and cycling infrastructure.						Authors received different personal fundings as scholarship and fellowships
13	Bias and Abildson (2017) USA		HIA is “a combination of procedures, methods, and tools by which a policy, programme, or project may be judged as to its potential effects on the health of a population, and the distribution of those effects within the population	Rapid HIA			Aim of project: Creating a comprehensive bicycle and pedestrian connectivity plan (“Connectivity Plan”) Aim of HIA: The original HIA intended to capture broad feedback from the public around barriers to connectivity and physical activity including physical environment, safety, crime, etc. Aim of paper: This study evaluates policy outcomes and other effects related to HIA after 21 months of the ad…	Two experts involve in the project (Main Street Director and the City Planner)	Fairmont, West Virginia, USA	No specific variables were mentioned	For the original HIA: 1. Community survey 2. Community meetings For this paper: 1. in-person, open ended interview	No specific analysis were mentioned	1. Seven of the eleven specific recommendations can be tracked to specific outcomes in just over a year and a half after adoption of the HIA report in Fairmont 2. The city is considering the creation of a Pedestrian Safety Board to further investigate recommendations around safe active commuting. 3. There are tentative plans to use the connectivity plan and HIA as the basis of an application for …	Project resources: 1.West Virginia Development Office 2. West Virginia Bureau for Public Health 3. Claude Worthington Benedum Foundation HIA resources: 1. Association of State and Territorial Health Officials (ASTHO) funded a rapid HIA	1. The policy process, at the local level and higher levels, can be slow, incremental, and take place over a lengthy period of time. 2. This study does not address health outcomes as a result of HIA, as using secondary data to measure health requires data sources with significant lag and many health outcomes may not be apparent for many years.							Association of State and Territorial Health Officials (ASTHO) funded a rapid HIA
14	Hoehner et al. (2012) USA		E: HIA is a combination of procedures, methods, and tools by which a policy, program, or project may be judged as to its potential effects on the health of a population and the distribution of those effects within the population (European Centre for Health Policy, 1999)	Quantitative and Qualitative methods		1. Obesity 2. Pedestrian injuries/death 3. Mental health 4. Cancer 5. Cardiovascular disease 6. related premature death	Aim of project: Page Avenue project was a redevelopment plan including: 1. building a new grocery store 2. commercial and mixed-income residential redevelopment 3. infrastructure improvements Aim of HIA: Page Avenue HIA aimed to influence project plans to improve safety, walkability, and access to recreational facilities and healthy foods, also to increase awareness among regional decision-makers…	Local residence, stakholders, experts/decision makers The redevelopment is located in a predominantly African Amer ican (85%), low-income community (24% below poverty level)	St.Louis, Missouri	Variables category in general (including independent, intermediate, and dpendent variables): 1. employment 2. access to goods, services, and recreation 3. access to healthy foods 4. pedestrian safety 5. community safety 6. community identity 7. housing	1. Key informant interviews 2. Household survey 3. Focus groups, and open house session 4. Mapping 5. Food store audits 6. Sidewalk audits 7. Bus stop inventory 8. Archival data		1. interdisciplinary teams are valuable but they require flexibility and organization; 2. engaging community stakeholders and decision-makers prior to, during, and following the HIA is critical to a successful HIA 3. HIA teams should not be too closely affiliated with decision-makers		HIA challanges: 1. Working with a large interdisciplinary team (e.g. lack of suffiecient time) 2. Maximizing and sustaining partnerships and community participation (e.g. the core team faced challenges in community engagement including recruiting residents for focus groups) 3. Complex relationships with key decision-makers	1. Significant time should be invested early on in the HIA process for conceptual discussions (objectives, methods and collaboration). 2. An organized, yet flexible approach to defining objectives and process 3. Involvement of community residents, stakeholders, and decision-makers in identifying key impacts and recommendations will likely have a greater impact on decision-making and perceptions o…						funding from the Washington University Center for Social Development, AlvinJ. Siteman Cancer Center, and Institute for PublicHealth (#0903- 03), as well as the Active Living Research program of the Robert Wood Johnson Foundation (#66584).
15	MacDonald Gibson et al. (2015) USA			Quantitative HIA	walkability score based on multiple urban design variables: 1. intersection density 2.land-use mix 3. residential density 4. retail floor area)	1. diabetes 2. coronary heart disease 3. stroke 4. hypertension	developing a computer simulation model for forecasting the health effects of urban features that promote walking	Adult residents	Raleigh, North Carolina	1.Active transportation (walking/cycling) Dependent: 1. cost/ benefit 2. premature death		Health Economic Assessment Tools (HEAT) Monte Carlo simulation	The simulation model predicts that the plan would increase average daily time spent walking for transportation by 17 min. As a result, annual deaths from all causes are predicted to decrease by 5.5%. Annual new cases of diabetes, coronary heart disease, stroke, and hypertension are predicted to decline by 1.9%, 2.3%, 1.3%, and 1.6%, respectively. The present value of these health benefits is $21,…		the analysis does not consider the presence of comorbidities, such as the occurrence of diabetes and coronary heart disease in a single patient							research was supported by a grant from the Blue Cross Blue Shield of North Carolina Foundation
16	Coulson et al. (2011) UK						Aim of project: project: A ‘retro-fit’ model was applied, wherepre-existing, residential streets were converted and new features added. Also, a disused railway bed in neighbourhood was turned to a site for a short extension of the National Cycle Network. Aim of HIA: exploring residents’ experiences of home zone remodelling and construction of a new cycle-walkway in a deprived neighbourhood with a…	Adult residents	Dings neighbourhood, Bristol, south-west England	Main themes: attitudes, incidents, opinions and recollections including: 1. space 2. community interactions 3. personal and road safety 4. health and physical activity 5. unresolved issues.	Focus groups (5 groups, 21 individuals)	Qualitative thematic analysis	Several aspects of the neighbourhood were perceived to have improved, including spatial aesthetics, lighting and streetscape planting. However, influence on physical activity was minimal due to safety related concerns, poor public transport provision, local residents’s parking behaviour	1. Civitas-Vivaldi (EU) 2. the local council’s New Deal for Communities programme	1. It is rarely feasible to conduct controlled trials and, as residents take time to adjust, there may be delay between intervention and effect. 2. Challenges include defining the intervention, categorising exposures and measuring outcomes 3. construction schedules are outside the researchers’ control and may compromise funding schedules 4. excluding certain sub-populations such as less-establish…	1. infrastructural intervention may be one important part of multi-layered solutions to improved neighbourhood life. 2. As vehicle-centred issues were much more predominant in residents’ minds, strategies to increase activity may need to challenge these issues first 3. Communities need time to adapt and further longitudinal evaluation is recommended						study was funded the British Heart Foundation (grantno.PG/02/159).
17	Frank et al. 2022		HIA is one framework that provides a systematic and stakeholder-driven process for evaluating actions that may affect human health	quantitative HIA		1. diabetes 2. hypertension 3. asthma 4. obesity	Aim of study: Development of a quantitative HIA tool to quantify health impacts of transportation plans, projects and policies based on analyzing the association of built environment with physical activity. Aim of project: Palomar Gateway District redevelopment plan calls for increased housing with an emphasis on multi-family housing; additional non-residential development with a more compact urb…	one adult (18 and older), one teen (12–17), and one child (11 and younger) in each household (50,000 household)	San Diego county, California, USA	Independent: 1. sociodemographic variables: age, sex, race/ethnicity, educational attainment, employment status, marital status, driver’s license, statushousehold size, household income, and household vehicle ownership. 2. Land use characteristics: Net-residential density, single- or multi-family residential use, Land use mix, Retail floor area ratio (FAR), Retail + office floor area ratio, Park …	1. Self reported health interview survey (2001-2009) (CHIS) 2. Household Travel Survey (2006)	1. regression modeling techniques (linear, binary logistic, and Poisson) 2. CommunityViz scenario planning software	1. project increase physical activity from walking for transportation, park visitation, and reductions in type 2 diabetes and high blood pressure. 2. Potential for increased exposure to air pollution among children and teens 3. The implementation of project is associated with a 9.6 percent reduction in type 2 diabetes and a 15.4 percent reduction in high blood pressure, better BMI, and general he…	1. a grant from the San Diego Association of Governments and the San Diego County Health and Human Services 2.California Health Interview Survey (CHIS) 3. San Diego Association of Governments Household Travel Survey (SANDAG HTS) 4. California Statewide Integrated Traffic Records System (SWITRS) (1998-2007) 5. San Diego Geographic Information Source 6. National Institutes of Health funded Neighbor…	1. the data used to develop the tool were cross-sectional, meaning that scenario results cannot be interpreted as being caused by the built environment changes. 2. not every built environment feature of potential interest is currently modifiable in the software tool, either due to a lack of baseline data or the complexity of operationalizing modifications to the feature in CommunityViz 3. predict…							funded by the San Diego Association of Governments (SANDAG) and the San Diego County Health & Human Services Agency (HHSA)
18	Agarwal et al. 2021			Quantitative HIA		mortality	the study quantifies the health benefits (reduction in mortalities) of a bicycle superhighway (BSH) in Patna, India	urban travellers, commuters	Patna, India	intermediate variables: 1. cycling duration 2. number of cyclists dependent variable: 1. number of avoided death 2. cots/benefit (Indian rupee)		1. multi-agent transport simulation framework [MATSim)	1. A bicycle superhighway increases the share of bicycles from 32.3% to 48.7% 2. A significant rise in the number of cyclists for each income category which is a result of better bicycle infrastructure 3. an increase in longer bicycle trips for higher-income groups 4. for the whole population, the average cycling duration has increased by 48% as the result of bicycle superhighway 5. 755 lives per…		1. The average cycling duration in the present study includes the time for which the cyclists remain stationary in the queue, which brings down the average speed 2. In the absence of the data, the same mortality rate is assumed for all age-groups 3. The same relative risk and protective benefits were used for all age groups due to lack od data 4.The value of life per year will vary for the differ…							No specific funding was mentioned
19	Payton Foh et al. 2021			retrospective assessement of effects on walking	Neighborhood domains included safety, walking environment, social cohesion, and violence		Aim of study: study examined the factors that may facilitate or hinder the long-term success of built environment interventions including an opening of new local park aimed at promoting physical activity in communities with a legacy of environmental injustice. Aim of project: opening of park for recreational activities	adults who self-identified as African American/Black (N=95), and from household within a 1-mile radius of the newly developed neighborhood park with at least one child aged <18 years	Newark, New Jersey, USA	Independent A. quantitative variables: 1.a. neighborhood attributes (safety, walking environment, social cohesion, and violence) 2.a. health (overall self-rated health, self-reported asthma) 3.a. sociodemographic and socioeconomic characteristics (age, sex, education, employment status, and car ownership) B. Qualitative themes 1.b. identify and describe the community, 2.b. how they had arrived in…	quantitative: questionnaire qualitative: semi-structured focus group and semi-structured in-depth interview	quantitative: descriptive statistics, linear regression analyses qualitative: thematic content analysis	1. Self-reported neighborhood walkability was associated with increased walking (P=.01) 2. increased perception of neighborhood safety was associated with less walking (P=.01). 3. Positive changes associated with improvements to the built environment may be limited by social conditions such as neighborhood violence. 4. physical activity policies or interventions aimed at increasing access to open…	1. Newark Community Survey (2009) 2. financial support from Foundation of UMDNJ (now under Rutgers University Biomedical and Health Sciences)	1. quantitative measures did not specifically include other types of activities (e.g. riding bikes, skateboarding and outdoor sports). therefore, this study cannot assess how perception of community safety impacts engagement in other activities beyond walking. 2. quantitative analyses relied on self reported measures of neighborhood attributes and thus measurement error is likely 3. the number of…		N/A	N/A	N/A	N/A		funded by Foundation of UMDNJ (now under Rutgers University Biomedical and Health Sciences).
20	Mueller et al. 2020	resulted from refrence tracking		Quantitative HIA		1.premature death 2. Cardiovascular diseases	Aim of project: Implementation of the Superblock Model in Barcelona/Spain. Superblocks are blocks of streets with pacified interior streets that are dvoted to active transport and residential traffic. Aim of study: Estimation of health impacts for the city-wide implementation of the Superblocks.	Adult residents (20+ years) (N=1,301,827)	Barcelona, spain	independent: N/A intermediate: 1. transport-related PA (METs) 2. air pollution (NO2) 3. road traffic noise (dB) 4. green space 5. reduction of the urban heat island (UHI) effect through heat reductions. dependent: 1.premature mortality 2.changes in LE 3. economic impacts		simulation and projection	1. prevention of 667 annual premature deaths 2. greatest number of preventable deaths could be attributed to reductions in NO2, followed by noise, heat, and green space development 3. Increased PA for an estimated 65,000 persons shifting car/motorcycle trips to public and active transport resulted in 36 preventable deaths 4. an average increase in life expectancy for the adult population of almos…	External funding from different sources Computer Aided Noise Abatement Software Air quality model	Limited evidence on NO2 exposure and mortality		N/A	N/A	N/A	N/A		it did not receive any specific grant from funding agencies in the public, commercial, or not-for-profit sectors
21	Guo and Gandavarapu 2010	it should be included	N/A	N/A			Aim of study: helping public investment decision makers see the greatest return on their built environment investments by developing an analysis framework for identifying the most promising improvement strategies and assessing the attainable return on investment.	adult residents	Dane County, Wisconsin, USA	Independent: 1. sociodeographic data (age, gender, race, employment status) 2. Household Annual Income 3. Lowest Temperature on Travel Day 4. Retail Accessibility 5. High Income households in 1mi buffer 6. Household Density (per acre) in 1/4 mi buffer 7. Land Use Mix in 1mi buffer 8. Road length with no sidewalk in 1mi buffer 9. Road length with bike lane in 1/4mi buffer 10 Intersection density (…	1. 2001 National Household Travel Survey	1. spatial seemingly unrelated regression (SSUR) model 2. cost-benefit analysis	1. an investment of $450 million to make sidewalks available to all Dane County residents was estimated to yield a cost-benefit ratio of 1.87 over a 10-year life cycle. 2. workers were likely to drive less and walk/bike more with increasing retail accessibility 3. people who lived in neighborhoods with a higher percentage of high-income households drove more and walked less 4. land use mix measur…	1. 2000 US Census for population distribution data 2. Dane County Land Information Offic 3. National Climatic Data Center.	1. cost-benefit analysis of the study is not percise		N/A	N/A	N/A	N/A		There was no specific mention about fundings or grants
22	Branas et al. 2011		n/A	Quantitative HIA	N/A	1. stress 2. high cholesterol level 3. high blood pressure	Aim of project: A program to clean, green, and maintain abandoned vacant lots in Philadelphia, Pennsylvania. This program involved removing trash and debris, grading the land, planting grass and trees to create a park-like setting, and installing low wooden post-and-rail fences Aim of study: determineing the relation, if any, greenig of vacant lots had with select health and safety outcomes	5,000 Philadelphians	Philadelphia, Pennsylvania, USA	independent : N/A Dependet: Crimes and arrests, no. per square milea 1.1. Assaults and Gun assaults 1.2. Robberies and Gun robberies 1.3. Narcotics sales and possession 1.4. Burglaries and Thefts 1.5. Vandalism and criminal mischief 1.6. Disorderly conduct 1.7. Public drunkenness 1.8. Illegal dumping 2. Health factors 2.1stress 2.2. cholesterol level 2.3. blood pressure 2.4. exercise 2.5. Poor he…	1. Southeastern Pennsylvania Household Health Survey 2. police department data	regression analysis	1. vacant lot greening was associated with consistent reductions in gun assaults and consistent reductions in vandalism 2. vacant lot greening was associated with residents’ reporting less stress and more exercise in select sections of the city	1. Philadelphia Bureau of Revision of Taxes 2. the Philadelphia Department of Licenses and Inspections 3. US Postal Service records 4. Philadelphia Police Department 5. Philadelphia HealthManagement Corporation	1. A more rigorous matching protocol might have improved analysis and better accounted for residual confounding		1. Centers for Disease Control and Prevention 2. the National Institutes of Health	N/A	N/A	N/A		funding from the Centers for Disease Control and Prevention (grant U49CE001093) and the National Institutes of Health (grant R01AA016187)
23	King et al. 2010					obesity	evening farmer market	Latino community in Colorado	City in Colorado, USA	5 dimensions of the RE-ACH model; effectiveness: Number and percentage of customers who purchase fruits and vegetables; fruit and vegetable sales; perceived access to fruits and vegetables (intercept surveys)	observation, intercept surveys,	averaging (descriptives)					n.a.	n.a.	neighborhood association, the police department, the parent–teacher organization, local family farmers and ranchers, the church priest, and a nearby Latino social organization.			funded by the Kaiser Permanente Colorado Community Benefit Department and the National Institute of Diabetes and Digestive and Kidney Diseases (grant 2 R01 DK035524-21)
24	Goodman et al. 2014	included		Quantitative HIA	N/A	N/A	Aim of study: evaluation of the effects of providing new high-quality, traffic-free routes for walking and cycling on overall levels of walking, cycling, and physical activity Aim of project: Connect2 initiative was established with the intention of building or improving walking and cycling routes at 79 sites across the United Kingdom	adult residents (n= 1465)	Cardiff, Kenilworth, Southampton,UK	independent variables: 1. demographic (sex, age, ethnicity, children) 2. socioeconomic (Educational level, income, Employment status, Car, bicycle) 3. health (Weight, General health, Long-term illness or disabity) characteristics dependent variables: 1. past-week walking and cycling time (Min)	1. survey 2. ArcGIS 3. adapted version of the short form of the International Physical Activity Questionnaire	1. sensitivity analyses 2. linear regression	1. Living nearer the infrastructure did not predict changes in activity levels at 1-year follow-up but did predict increases in activity at 2 years relative to those living farther away (15.3 additional minutes/week walking and cycling per km nearer; 12.5 additional minutes/week of total physical activity). 2. The effects were larger among participants with no car 3. Individuals living near the i…		1. self report data 2. low response rate 3. it was not possible to blind participants to their exposure status	1. increase the provision of high-quality, traffic-free routes for walking and cycling in local communities (included)	iConnect consortium and Engineering and Physical Sciences Research Council	N/A	N/A	N/A		Funding by multiple sources and organizations.
25	Mansfield et al. 2015	should be included	public health specialists have promoted formal health impact assessment (HIA) as a process for encouraging transportation and city planners to decisions consider the health impacts of their decisions	Quantitative HIA		all-cause mortality	Modelling impact of 3 scenarios (base case, compact growth and increased sprawl) of urban development on air quality and mortality	General population	Raleigh-Durham-Chapel Hill, North Carolina, US	independent variable: 1. population density intermediate variables: 1. PM2.5 Concentrations 2. Number, length, and types of trips in the region and the modes (private cars, public transit, and nonmotorized) 3. vehicle kilometers traveled (VKT) dependent variable: 1. death rates per 100,000 persons		1. land-use regression (LUR) model 2. Transport Demand Model 3.Risk Assessment Model 4. Sensitivity Analysis	1. Compact development slightly decreases (-0.2%) point estimates of regional annual average PM2.5 concentrations, while sprawling development slightly increases (+1%) concentrations. 2. point estimates of health impacts are in opposite directions: compact development increases (+39%) and sprawling development decreases (-33%) PM2.5 -attributable mortality. 3. compactness increases local variatio…	Regional traffic demand model		compact growth should not occur around significant transport corridors	NIH (funding)	N/A				funds from the NIH (T32ES007018)
26	Badland et al. 2017	included					Aims of study: 1)identifying spatial walking-related urban planning policies used in selected Australian states and territories; 2)creating spatial measures based on these policies; and3)examining which, if any, are associated with transport walking in an urban context	urban adults (n= 16,890)	Metropolitan Melbourne, Australia	independent: dwelling density, average block area, street connectivity, land use mix and diversity, and access to activity centres dependent: transport walking trips >= 1 / day	1. population survey data	multilevel regression analysis	dwelling density and daily destinations predict walking trips. association becomes stronger for larger neighbourhood areas: walking is influenced by attributes outside the immediate neighbourhood	Victorian Integrated Survey of Travel and Activity (VISTA)								Authors were supported by different grants
27	Zapata-Diomedi et al. 2018	included			density, diversity of land uses, destinations, distance to transit and design	1. HALYs, 2. ischemic heart disease, ischemic stroke 3. type 2 diabetes 4. colon cancer and breast cancer in women	aim study: Calculate monetised PA-related health benefits		Australia	independent variable: 1. change in the built environment intermediate variable: 1. population level of PA (per kilometre walked and cycled) dependent variable: 1. monetary values HALYs health care costs		1. multi-state lifetable modelling	results indicate that the value of PA-related health benefits associated with walking is A$0.98 (95% Uncertainty Interval (UI) 0.73 to 1.24) per kilometre. For cycling the benefits are worth A$0.62 (95% UI 0.46 to 0.79) per kilometre.	value of statistical life year	complex and demanding data input required							Authors were supported by different grants, and fellowships
28	Chapman et al. 2018			Prospective, quasi-experimental study (Quantitative)		1. DALYs 2. cardiovascular and inflammatory heart disease 3. diabetes 4. depression 5. cancers 6. respiratory diseases 7. injuries	Aim of project: New Zealand’s Model Communities Programme funded cycle paths, other walking and cycling facilities, cycle parking, ‘shared spaces’, media campaigns and events, such as ‘Share the Road’, and cycle-skills training. Aim of study: estimating the net benefits of health and other outcomes from New Zealand’s Model Communities Programme using an empirical analysis comparing two interventi…	General population	New Plymouth and Hastings, New Zealand	Dependent: 1. number of non-motorized (active) trips 2. motorized trips 3. motorized vehicle-km (VKT) 4. CO2 emissions (Tonnes) 5. Health benefit (DALYs, avoided deaths) 6. Net benefit $		1. modified Integrated Transport and Health Impacts model 2. benefit/cost ratios 3. sensitivity analysis	1. Annual benefits for health in the intervention cities were estimated at 34.4 disability-adjusted life years (DALYs) and two lives saved 2. the estimated benefit/cost ratio was 11:1 and $151.2 million	Value of a Statistical Life	1. Cost Benefit Analysis (CBA) is not a precise science and the optimal framework for prior appraisal or ex post evaluation of investments in active transport		n.a.	N/A	N/A	N/A		Financial and practical support from the Hastings and New Plymouth District Councils, universities of Otago and Auckland, and the New Zealand Ministry of Business, Innovation and Employment ‘Resilient Urban Futures’ grant, which included the ACTIVE (Activating Communities to Improve Vitality and Equality) study
29	Andersen et al. 2017	Included		N/A			Aim of project: A multicomponent urban renewal project of approximately 35 million Euros including renovation of public housing and courtyards; adding streetlights; renovation or establishment of new urban green spaces, play grounds, and sport facilities; and opening of two civic centers offering social gatherings and sport activities Aim of study: examination of relation between the built enviro…	Adolescents aged 11–16 years (n=319)	Haraldsgade district, Copenhagen, Denmark	Independent: 1. demographic: gender, age, ethnicity, parental employment status, and incomeage, gender 2. BMI Dependent: 1. time spent on physical activity	1. accelerometry (ActiGraph GT3X) 2. GPS device 3. GIS 4. questionnaire	1. The Personal Activity and Location Measurement System (PALMS) 2. multilevel analyses	adolescents spent more time in the district and in PA in the district in 2012, after the urban renewal project.		1. because of unique immigrant population and urban structure of Haraldsgade district, there was no comparison district available 2. Base line and follow up samples are not identical		The When Cities Move Children (WCMC) study is part of the Centre for Intervention Research in Health Promotion and Disease Prevention, National Institute of Public Health, Univer sity of Southern Denmark					funded by a donation from Trygfonden
30	Panter et al. 2016	included		prospective, quasi-experimental			Aim of project: The Cambridgeshire Guided Busway comprised a new bus network and an adjacent 22-kilometer traffic-free walking and cycling route in and around Cambridge Aim of study: This study evaluated the effects of new transport infrastructure on active commuting and physical activity. It also investigate the extent to which these effects differed between population subgroups	adult commuters aged >16 (n=469)	Cambridge, United Kingdom	Demographic characteristics (Age, Sex, child in the household) 2. Socioeconomic characteristics (Education, Housing tenure, Car ownership) 3. Geographic characteristics (Urban-rural status) Distance from home to busway Distance from home to work 4. Weight status Dependent: 1. weekly time spent in active commuting	1. questionnaire 2. 7-day recall instrument 3. Recent Physical Activity Questionnaire	1. multivariable multinomial regression models 2. Sensitivity analysis	1. exposure to the busway was associated with a significantly greater likelihood of an increase in weekly cycle commuting time 2. Also, an increase in overall time spent in active commuting among the least active commuters at baseline		1. the composition and attrition of cohort limited the generalizability of the findings							funded by the National Institute for Health Research (NIHR)
31	Gotschi 2011	Included		quantitative Note: Scenarios		All cause mortality	Aim of study: To assess how costs of Portland’s past and planned investments in bicycling relate to health and other benefits (cost/benefit analysis) .		Portland, Oregon, USA	independent variables: 1. 3 investment plans for bike network intermediate variable: 1. increase in bicycling 2. increase in physical activity dependent variables: 1. health care savings 2. fuel savings 3. lives saved 4. value of statistical lives saved		1. Benefit-cost ratios	benefit-cost ratio for health care and fuel saving: 3.8 - .13 benefit-cost ratio for value of statistical lifes: 53.3 - 20.2 benefit-cost ratio decreasesfor plans with higher investments	1. Health Economic Assessment Tool (HEAT) 2. local data on bicycling; Portland's traffic model	modeling depends on many assumptions		Rails-to-Trails Conservancy	N/A	City of Portland, Portland Metro, NIH	N/A		funded by Rails-to-Trails Conservancy
32	Woodcock et al.2013	included		quantitative		1. Breast Cancer 2. Colon cancer 3. Cardiovascular disease 4. Dementia 5. Diabetes 6. Depression 7. all-cause mortality 8. Cardio-respiratory 9. Lung cancer	Aim of study: evaluation of health and environmental impacts of high walking and cycling transport scenarios	general population	England and Wales (London was excluded)	Independent variables: 1. Age, sex 2. scenarios with different degree of environmental changes with different walkability/transport intermediate variables: 1. air pollution (PM 2.5, CO2) 2. road traffic injury 3. walking , cycling (metabolic equivalent of task (MET) hours per week) dependent variables: 1. Disability Adjusted Life Years (DALYs)		1. environmental modelling 2. Integrated Transport and Health Impact Model (ITHIM) 3. Sensitivity analysis 4. HEAT tools 5. ratio calculations	1. considerable reductions in disease burden 2. The largest health gains were from changes in ischemic heart disease, stroke, and dementia, followed by reductions in injuries 3. largest benefits were resulted from ,in order, physical activity, road traffic injuries, and air poll	1. Visions 2030 Walking and Cycling project 2. UK National Travel Survey 3. Transport Statistics for Great Britain 4. UK Police data from the Stats19 database 5. London Travel Demand Survey 2005 to 2008 6. UK National Air pollution Emissions Inventory 7. National Atmospheric Emissions Inventory	1. only considering the effects of PM 2.5 may lead to underestimation of health benefits 2. Comparative risk assessment method is only able to estimate committed gains between two static comparisons and cannot reliably estimate changes over time. 3. limitations of self-reported data		N/A	N/A	N/A	N/A		different source of Funding from different foundations and organizations
33	MacDonald et al. 2010	included		quantitative (pre–post longitudinal study)			Aim of study: 1. To examine the cross-sectional associations between objective and perceived measures of the built environment; BMI; obesity pre- and post-LRT (light rail transit) construction	Adult residence (living in 1-mile radius of the LRT line) (n= 498)	Charlotte NC, US	independent: 1. Socioeconomic factors (age, gender; race, employment status; education level; rent versus own residence) 2. distance to work 3. perceptions of neighborhood environments 4. access to parks 5. density of food and alcohol establishments 6. household density per square mile 7. use of public transit on a weekly basis dependent: 1. BMI 2. obesity 3. physical activity	Telephone survey	1. Multivariate regression models 2. nonparametric logistic regression model	1. More-positive perceptions of one’s neighborhood at baseline were associated with lower BMI; 15% lower odds of obesity; 9% higher odds of meeting weekly RPA through walking; and 11% higher odds of meeting RPA levels of vigorous exercise. 2. The use of LRT to commute to work was associated with an average 1.18 reduction in BMI and an 81% reduced odds of becoming obese over time.	1. Info USA 2. the U.S. GDC Park Landmarks 3. Census Tiger/Line Files 4. CDC’s Behavioral Risk Factor Surveillance System 5. National Household Travel Survey 6. International Physical Activity Questionnaire (IPAQ)	1. BMI and RPA measures were obtained by self-report means		National Institutes of Environmental Health Sciences (NIEHS)	N/A	N/A	N/A		a grant from the National Institutes of Environmental Health Sciences (NIEHS) (R21-ES014167)
34	Gu et al. 2017	included		quantitative			Aim of study: 1. to evaluate the cost effectiveness of investments in bike lanes using New York City’s (NYC) fiscal year 2015 investment 2. to provide a generalizable model, so that localities can estimate their return on bike lane investments.	NYC residents in 2015 (n= 8.5 million)	New York, US	Independent 1. Costs of bike lane construction 2. length of bike lane Dependent 1. quality-adjusted life years (QALYs)		1. Markov model 2. Monte Carlo simulation 3. one-way sensitivity analysis 4. regression analysis	1. 45.5 miles of bike lanes NYC constructed in 2015 at a cost of $8 109 511.47 may increase the probability of riding bikes by 9.32%. 2. The incremental cost-effectiveness ratio (ICER) was $1297/QALY gained (is considered very cost-effective)	1. NYC Department of Transportation (NYC DOT) 2. CDC’s Web-based Injury Statistics Query and Reporting System (CDC WISQARS)			National Center for Injury Prevention and Control of the CDC to the Center for Injury Epidemiology and Prevention at Columbia University Medical Center					Grant 1 R49 CE002096 from the National Center for Injury Prevention and Control of the CDC to the Center for Injury Epidemiology and Prevention at Columbia University Medical Center
35	Nicholas et al. 2019	included		quantitative		1. premature deaths 2. disability adjusted life years (DALYs) 3. cardiovascular disease (CVD) 4. diabetes 5. dementia 6. depression 7. breast cancer 8. colon cancer.	Aim of study: 1. To determine the health impacts of three future scenarios of travel behavior by mode 2. to provide specific recommendations for how to conduct health impact assessments of local transportation plans	general population	Los angeles, California, US	intermediate variables: 1. travel behavior 2. physical activity (MET) 3. air pollution (PM2.5) 4. traffic collisions dependent variable 1. health outcomes (premature deaths and disability adjusted life years (DALYs)) 2. costs.		1. Integrated Transportation and Health Impact Model 2. Calculations of relative risks (RR),	1. The largest impacts were on cardiovascular disease through increases in physical activity. 2. Reductions in air pollution–related illnesses were more modest. 3. Traffi injuries and deaths increased across all scenarios but were greatly reduced through targeted roadway safety enhancements 4. both aspirational scenarios produce net savings ($79 million and $162 million, respectively), the conser…	the city of Los Angeles Mobility Plan 2035 (Mobility Plan) 2. California Household Travel Survey 3. the California Department of Public Health Death Statistical Master File 4. the California Health Interview Survey 5. the California Emissions Factor Model 6. the California Statewide 7. Integrated Traffic Records System 8. the California Department of Finance.		1. prioritizing active transport net work expansions and increased connectivity with public transit 2. efforts to encourage active transport should be accompanied by roadway safety enhancements 3. city would need to look beyond the Mobility Plan to leverage broader regional rail expansion initiatives to achieve greater impact on air pollution–related health outcomes 4. By establishing miles trave…	An advisory group of Los Angeles planning and transportation official					No specific source of finance was mentioned
36	Perdue et al. 2012	included	Health impact assessments (HIAs) enable decisions-makers to assess proposed policies, projects and programmes with respect to their potential health impact	Rapid qualitative HIA screening scoping assessment reporting monitoring			Aim of study: to inform the debate within a state legislature about the value of state policy and provide information for local planning agencies to better incorporate health considerations into planning activities.		Oregon, US	Independent: 1. Altering the built environment 2. Increasing costs of individual driving 3. Strengthening public transport dependent: physical activity air pollution car collisions	literature review	Qualitative summary of evidences from literature review	1. Increasing the cost of driving was not consistently found to reduce air pollution, increase physical activity, or reduce collisions. 2. Strengthening public transit was associated with increased levels of physical activity. 3. Altering the built environment was associated with increased physical activity and decreased air pollution	1. Oregon Department of Transportation 2. Oregon Department of Human Services 3. US Environmental Protection Agency		policies that reduce VMTthrough improvements to the built environment have the most consistent and substantial health benefit	Northwest Health Foundation to a public health advocacy non-profit, Upstream Public Health					Northwest Health Foundation
37	Tiwari et al. 2016	included		quantitative			Aim: Assess impact of improving non-motorized traffic infrastructure and public transport infrastructure on CO2 emissions and traffic fatalities	general population	3 Cities in India	intermediate: shifts in traffic mode share Dependent: 1. energy consumption 2. CO2 emissions 3. traffic fatalities	1. survey 2. literature review		1. maximum reduction in CO2 emissions and highest improvement in safty and reduce traffic fatalities is achieved when both PT (Public transport) and NMT (non-motorized transport) infrastructure are improved. 2. Improving only PT infrastructure may have marginal effect on overall reduction of CO2 emissions and adverse effects on traffic safety. 3. NMT infrastructure is crucial for maintaining the …	1. project ‘‘Promoting Low Carbon Transport in Indian cities” 2. traffic mode share data 3. surveys of willingness to shift travel mode			United Nations Environment Program (UNEP)					funded by UNEP Risø Centre on Energy, Climate and Sustainable Development Technical University of Denmark
38	Kaczynski and Sharratt 2010	Included		Qualitative			Aim: Qualitiative Analysis of perception of residents in a newly developed neighbourhood that was designed to increase walkability	Adult residents	Williamsburg, Southwestern Ontario, Canada	themes: 1. neighborhood resources and dynamics 2. use of local services 3. physical activity behavior	1. Focus groups	Qualitative thematic analysis	Land use diversity, safety, parks, asthetics , sense of community are mentiones as facilitating factors for walking, lack of (old trees) is mentioned as a problem		1. there were points where the voices of certain residents dominated the conversation 2. focus groups are inherently less flexible than solo interviews 3. focus group participants lacked a significant amount of diversity with respect to race/ethnicity or socioeconomic status		the development company					No specific source of finance was mentioned
39	Frank et al. 2019	included		Quantitative			Aim of project: The Comox Greenway is a major active transportation corridor aim to improv conditions for bicyclists of all ages and abilities Aim of study: 1. To assess the effect (pre-post evaluation)of the greenway retrofit on moderate-to-vigorous physical activity (MVPA) and sedentary behavior 2. To assess the effect of residential proximity (distance away from the greenway) on the MVPA and s…	Adult residents	Vancouver, Canada	independent: 1. Sociodemographic (Age, Gender, Ethnicity, Employment status, education) 2. number of children in the houshold 3. temperature (°C) dependent: 1. Average daily moderate-to-vigorousphysical activity time (minutes) 2. Met moderate-to-vigorous activity 20 min/day (%) 3. Average daily sedentary time (minutes) 4. Accumulated excess sedentary time 9 hours/day (%)	1. International Physical Activity Questionnaire (IPAQ-SF) 2. ArcGIS	1. t-test 2. Wilcoxon signed rank test 3. Pearson’s chi-squared test 4. logistic regression models	1. Participants near the greenway doubled their odds of achieving 20 minutes daily MVPA 2. The odds of being sedentary for more than 9 hours halved for nearby residents 3. Physical activity benefits declined with increasing 100 to 500 m distance from the greenway	1. Comox-Helmcken Greenway Study 2. Canada Post address data 3. City of Vancouver Open Data Catalogue 4. Environment Canada weather monitoring station	1.it only present overall physical activity and sedentary behaviors regardless of types of PA 2. generalizability as the study area has high street connectivity and good pedestrian infrastructure. the health benefits of a single greenway may be less in less connected neighborhood.							No specific source of finance was mentioned
40	Knuiman et al. 2014	included		Quantitative			study influence of build environment characteristis (walkability) and its changes over time on transport walking	new residence over the age of 18	Perth, Australia	Independent variable: 3. Objective measures of the neighborhood environment 3.a. street connectivity 3.b. residential density 3.c. land-use mix 4. Perceptions of the neighborhood environment 4.a. number of different types of services 4.b. convenience stores 4.c. public open space destinations 4.d. presence of a bus stop or railway station dependent: 1. transport-related walking/week (Yes/No)	1. Neighborhood Physical Activity Questionnaire 2. GIS	1. Generalized Estimating Equations (logistic regression)	1. neighborhood walkability (especially land-use mix and street connectivity), local access to public transit stops, and variety in the types of local destinations are important determinants of walking for transportation 2. land-use mix had a greater and more significant relationship than did either street connectivity or residential density with transport walking	External funding	1. drop-out of participants							funded by grants from the Western Australian Health Promotion Foundation (grant 11828), the Australian Research Council (grant LP0 455453), and an Australian National Health and Medical Research Council Capacity Building Grant (458688)
41	Mansfield and Gibson 2015	inclided	A systematic framework for considering how decisions, such as modifications to the built environment, may impact public health	Quantitative DYNAMO-HIA 1. screening; 2. scoping 3. assessment 4. recommendations 5. reporting 6. monitoring and evaluation	Calculation of a walkability score (intersection density, the number of intersections divided by land area; residential density), the number of housing units divided by the residential land area; retail floor area, the square footage of retail floor area divided by the square footage of land devoted to retail use; and land-use diversity	1. prematuremortality 2. coronary 3. heart disease (CHD) 4. type 2 diabetes 5. hypertension 6. stroke	To demonstrate the use of DYNAMO-HIA for supporting health impact assessments of transportation infrastructure projects	Adult residents	North Carolina, USA	independent: 1. sociodemographic factors (age, sex) 2. Built environment variables 2.a. Walkability score 2.b. Sidewalk density 2.c. pedestrian environment factor intermediate: 1. Walking (min/week) dependent: 1. health outcomes (premature mortality, CHD, type 2 diabetes, hypertension, and stroke) 2. Economic outcomes 2.a. Net present value 2.b. Benefit-cost ratio		1. DYNAMO-HIA 2. HEAT model 3. relative risk 4. value of a statistical life 5. Benefit-cost ratio	1. In the BRRC, DYNAMO-HIA estimates a significant reduction in premature all-cause mortality as well as significant preventive effects for hypertension, type 2 diabetes mellitus, and CHD. 2. In Sparta, significant reductions in premature mortality, cases of hypertension, and cases of type 2 diabetes mellitus are estimated; however, estimated effects on avoided cases of CHD are minimal. 3. In Win…	1. WalkBikeNC plan (county-level data obtained from the NC) 2. Behavioral Risk Factor Surveillance System (BRFSS) survey		Quantitative health impact assessment coupled with economic valuation is a powerful tool for integrating health considerations into transportation decision-making. However, to avoid overestimating benefits, such quantitative HIAs should use dynamic, rather than static, approaches.	Supported by the North Carolina Depart ment of Transportation and by funds from the NIH					funds from the NIH (T32ES007018)
